# Supplementary material for: Single-cell atlas of multilineage cardiac organoids derived from human induced pluripotent stem cells
Source: Life Med. 2022 Jun 14;1(2):179–95. doi: 10.1093/lifemedi/lnac002 (PMC11748996; doi:10.1093/lifemedi/lnac002)
Supplement: lnac002_suppl_Supplementary_Table_S1 [file lnac002_suppl_Supplementary_Table_S1.xlsx]

## Sheet: Sheet1
Differentially expressed genes in 9 clusters from integrated 2D_CM and MCO_CM datasets
Cluster 0	Cluster 1	Cluster 2	Cluster 3	Cluster 4	Cluster 5	Cluster 6	Cluster 7	Cluster 8
RSPO3	TGM2	TAGLN	PTTG1	C7	MYL4	EMCN	GABRP	AMBP
DOK4	CRABP2	GPC3	KIAA0101	DCN	SEPW1	ESAM	CLDN4	TTR
AC007325.4	MYL4	COL1A2	TYMS	BGN	FTH1	ESM1	CRABP1	VTN
TRH	HSPB3	SLN	TUBA1B	NUPR1	TNNC1	TM4SF18	VTCN1	FABP1
FBN2	FITM1	COL1A1	TOP2A	EMILIN1	PLN	ECSCR.1	C8orf4	TF
VCAN	LAD1	LGALS1	UBE2C	COLEC11	TNNT2	APLNR	PLAC8	RBP4
KCTD12	MEIS2	ACTA2	H2AFZ	THY1	TNNI1	SOX17	TACSTD2	APOA4
USP18	JUN	PENK	CENPF	ISLR	MYL9	CD34	XAGE2	GC
COL2A1	TNNT2	FN1	BIRC5	SPARCL1	AP1S2	CDH5	RP11-834C11.4	FGG
ENO1	NRP2	DLK1	SMC4	CCL2	FITM1	OIT3	TFAP2A	FGB
CLDN6	PEG10	TMSB4X	NUSAP1	SERPINE2	YBX1	PLVAP	RAB25	APOH
ETV1	AP1S2	LUM	CDKN3	PLAC9	HSPB3	PCDH17	CLDN7	FGA
ID1	AKR1B1	ACTG2	MKI67	COL3A1	LINC00881	COL15A1	PTGES	HPX
SLIT3	MT-ND3	SPARC	CDK1	TMSB4X	SKP1	ARHGDIB	SPINT1	ORM1
ID4	LINC00881	ASPN	CCNA2	LGALS1	MYZAP	FLT1	EPAS1	CYP3A7
SORBS2	TNNC1	ACTB	UBE2T	COL1A1	SMPX	SGK1	VAMP8	PRAP1
FGF18	POPDC2	PDLIM3	CENPN	COL6A3	ACTC1	TMSB10	ERRFI1	ITIH1
TGFB2	TNNI1	VIM	ZWINT	LUM	MB	TMSB4X	SPP1	C3
ALPK2	SH3BGR	S100A10	CENPH	RAMP2	MDH1	ENG	TGFBI	APOB
NAP1L1	LDB3	S100A11	CDC20	MMP2	NDUFB1	GPX1	SH3YL1	ITIH2
SLC8A1	SNCA	MGP	RRM2	COL1A2	AKR1B1	TM4SF1	CD9	SERPINA6
MASP1	ADAMTS6	TPM4	TK1	PTN	DYNLL1	PIM3	ARHGAP29	ALDOB
BMP5	MYZAP	MYH10	SPC24	SPARC	GABARAPL2	GNG11	EPCAM	HP
TNFRSF19	MB	CALD1	TPX2	SRPX	MYL7	MARCKSL1	IGDCC3	SERPINA5
RAB3B	DKK3	PLAC9	GINS2	FBLN1	UBE2E1	RAMP2	ANXA1	GSTA1
NGFR	MT-CYB	SRPX	MAD2L1	SPRY1	ACOT13	FKBP1A	IGFBP3	ANGPTL3
SLC25A5	MFAP4	ELN	PBK	VIM	FABP3	THY1	NPY	CCL20
FIGN	CBX6	BGN	HMGB2	CDH11	MYOZ2	CALM1	SLC2A1	TM4SF4
CDH2	STARD4	FHL1	TMSB15A	IGF2	AC090498.1	EHD3	FBLN1	AHSG
ODAM	SCUBE3	ACTG1	CKS1B	ACTG1	PCBD1	HLA-E	CD24	APOC3
PDK1	KCNIP2	TM4SF1	CENPW	PHLDA1	NDUFC1	COTL1	CLDN6	APOA2
PRSS35	PLN	TPM2	STMN1	IFITM3	UBE2E2	KDR	CTHRC1	APOC1
ENO3	MT-ND5	ACTN1	CKS2	TIMP1	ADI1	VAMP5	KRT19	IL32
PTPRD	LAPTM4B	TAGLN2	HMGN2	S100A11	CRABP2	BAX	KRT18	AFP
BMP2	FXYD1	PTN	CCNB1	FXYD5	PPP1R1A	FSCN1	S100A11	MT2A
QKI	ATP2A2	FBN1	HMGB1	MFAP2	SH3BGR	TMEM88	SLC2A3	AGT
TFRC	RAMP1	COL9A3	TUBB	FCGRT	MYL3	HAPLN1	KRT8	ALB
MT-ND1	CRIP2	PRSS23	DEK	OLFML3	PKIG	EDN1	SPINT2	AKR1C1
NUDT4	MT-ND4L	COL6A3	NUCKS1	RRBP1	SCP2	EGFL7	LY6E	ATF5
PDLIM5	PGAM2	HAPLN1	H2AFX	DLK1	CRYAB	IGFBP4	PERP	SERPINA1
SLC25A6	PPP1R1A	COL3A1	DHFR	QSOX1	CSRP2	PRCP	COL3A1	APOA1
TBX2-AS1	AQP1	ANXA1	KPNA2	FN1	S100A8	S100A16	ANXA2	MT1X
C12orf75	HSPB8	GEM	PCNA	PCOLCE	PTP4A3	MSN	FN1	GPC3
LDHA	MT-CO2	COL6A2	DUT	COL6A2	APOBEC2	FCGRT	S100A10	APOE
SC5D	MYL2	ANXA2	HMGB3	CCDC80	LRRC49	CCND1	MEST	CLU
ATP1B1	MYH6	FSTL1	UBE2S	MGP	PGAM2	FABP5	HES1	MT1E
IRX3	LEFTY2	PCOLCE	TUBB4B	POSTN	KCNIP2	HSPG2	SPARC	SCD
FAM162A	CTNNB1	IER3	HN1	IGFBP3	XRCC4	TCF4	IGF2	FTL
TECRL	MYL3	S100A6	HIST1H4C	APOE	DIRAS3	TFPI2	COL1A1	IGF2
MYH7	NPPA	CTGF	ARL6IP1	SEPP1	MYL2	ITM2B	KLF6	MGST1
