# Supplementary material for: Single-cell atlas of multilineage cardiac organoids derived from human induced pluripotent stem cells
Source: Life Med. 2022 Jun 14;1(2):179–95. doi: 10.1093/lifemedi/lnac002 (PMC11748996; doi:10.1093/lifemedi/lnac002)
Supplement: lnac002_suppl_Supplementary_Table_S2 [file lnac002_suppl_Supplementary_Table_S2.xlsx]

## Sheet: Sheet1
Differentially expressed genes in cardiomyocytes from integrated 2D_CM, MCO_CM, and MCO_Mix datasets
Cluster 0	Cluster 1	Cluster 2	Cluster 3	Cluster 4	Cluster 5	Cluster 6
ID1	MFAP4	DLK1	MYL4	PTTG1	LOX	DIO3
RSPO3	CRABP2	COL3A1	FTH1	KIAA0101	HAPLN1	MAB21L2
DOK4	JUN	IGFBP3	SEPW1	TUBA1B	TM4SF1	FLRT3
VCAN	TGM2	LUM	TNNC1	TYMS	FBN1	LIMCH1
ID3	MEIS2	PLAT	PLN	H2AFZ	TOP2A	SPON2
FBN2	NRP2	MYL6	MYL9	UBE2C	BIRC5	THY1
KCTD12	MT-ND3	LINC01088	RPS13	TOP2A	COL6A3	CRISPLD2
CLDN6	HSPB3	RBP1	TNNT2	CENPF	CENPF	PITX2
PRSS35	LAD1	MYL4	TNNI1	BIRC5	ELN	TGFBI
COL2A1	SNCA	TNNT2	RPLP0	NUSAP1	BGN	DCN
AC007325.4	MT-CYB	CST3	YBX1	CDK1	PLAC9	PLAT
TRH	CBX6	MDK	SKP1	MKI67	UBE2C	SERPINE2
ID2	POPDC2	MT-ND5	AP1S2	CDKN3	EMILIN1	IGFBP3
USP18	RAMP1	FITM1	FITM1	CCNA2	KIAA0101	CXCL14
ENO1	ADAMTS6	MT-CYB	HSPB1	CENPH	PENK	COLEC12
CYR61	KCNIP2	DKK3	DYNLL1	CENPN	SLN	LUM
ID4	AP1S2	PPP1R1A	SMPX	ZWINT	GPC3	DLK1
ETV1	DKK3	PEG10	HSPB3	TK1	ACTG2	FRZB
ANKRD1	MT-ND5	OLFML3	MDH1	CDC20	COL9A3	POSTN
NAP1L1	LINC00881	FRZB	LINC00881	GINS2	TGFBI	CDH11
SLIT3	FITM1	LAPTM4A	POLR2L	RRM2	PTTG1	SDC2
APOE	MT-ND4L	IGF2	MYZAP	TMSB15A	TYMS	COL1A2
S100A11	AKR1B1	VSTM2L	MYL7	SPC24	SRPX	COL3A1
VIM	LDB3	BST2	MB	MAD2L1	FN1	IGDCC3
CTGF	LAPTM4B	B2M	MYL3	TPX2	LGALS1	PARM1
TGFB2	MYZAP	AQP1	AKR1B1	CENPW	COL1A2	COL1A1
HES1	LAPTM4A	PLN	ACTC1	SMC4	COL1A1	SPRY1
NGFR	MT-CO2	TSHZ2	MYOZ2	UBE2T	SPARC	IGF2
SLC25A6	TNNT2	MYL9	UBE2E1	TUBB	S100A11	SPARC
S100A10	RNF207	RAMP1	CAPZA2	HMGB2	TPM4	MEST
SFRP1	TNNI1	SPINT2	AC090498.1	STMN1	S100A10	FBLN1
ZFP36L1	MYL4	IGFBP5	CRYAB	CKS2	TMSB4X	FTL
CDH2	SCUBE3	SCUBE3	FABP3	CKS1B	VIM	ACTG1
RAB3B	AQP1	IGFBP7	SDCBP	CCNB1	H2AFZ	TMSB4X
TNFRSF19	SOX4	CLU	CCNG1	HMGN2	TUBB	MDFI
SORBS2	HSPB8	CD59	SCP2	DEK	PTN	COL5A1
MASP1	LOXL1	RP11-121C2.3	PPP1R1A	H2AFX	ACTB	SEPP1
EIF3E	PEG10	MYL3	CFL2	KPNA2	MYH10	COL6A2
RPS8	MFAP2	LDB3	RP11-121C2.3	PCNA	LUM	MMP2
ISYNA1	ATP2A2	SYT10	CSRP2	NUCKS1	STMN1	ATP2B1
RPS18	MB	MARCKS	SH3BGR	DHFR	HMGB2	H3F3B
RPL39	MTRNR2L8	LTBP1	ADI1	DUT	DLK1	SERPINF1
EEF1A1	LEFTY2	MEST	LRRC49	HN1	ACTG1	KCNQ1OT1
RPL29	SH3BGR	SOX4	S100A13	TUBB4B	MGP	ACTB
CCNB1IP1	STARD4	NRP2	PGAM2	HMGB3	TUBA1B	SOX4
BMP2	MYH6	MYH7B	PDLIM1	UBE2S	TAGLN	COL6A1
SLC25A5	CXCL12	G0S2	XRCC4	TMSB4X	CALD1	RBP1
ALPK2	MYL2	ACTA2	S100A8	ARL6IP1	ID3	BASP1
FGF18	CTNNB1	JUNB	DIRAS3	S100A10	ACTA2	APP
DKK1	NPPA	SOCS3	MYL2	HIST1H4C	HIST1H4C	JUNB
